# Supplementary material for: Conformational Analysis of Uniformly 13C-Labeled Peptides by Rotationally Selected 13Cα-13CH3 Double-Quantum Solid-State NMR
Source: Molecules. 2025 Feb 6;30(3):739. doi: 10.3390/molecules30030739 (PMC11820148; doi:10.3390/molecules30030739)
Supplement: Supplementary file 1 [file molecules-30-00739-s001.zip]

Archive with 1 entries (1 files):
- molecules-3402829-supplementary.pdf
